# Supplementary material for: 1-Methyl-4,5-dinitro-1H-imidazole
Source: Acta Crystallogr Sect E Struct Rep Online. 2009 Nov 14;65(Pt 12):o3073. doi: 10.1107/S1600536809047126 (PMC2972105; doi:10.1107/S1600536809047126)
Supplement: Supplementary file 1 [file e-65-o3073-sup1.cif]

##############################################################################
###                                                                        ###
###        Electronic paper (Acta Crystallographica Section E)             ###
###                                                                        ###
##############################################################################
#                                                                            #
# This CIF contains the data in a paper accepted for publication in Acta     #
# Crystallographica Section E. It conforms to the requirements of Notes      #
# for Authors for Section E, and has been peer reviewed under the auspices   #
# of the IUCr Commission on Journals.                                        #
#                                                                            #
# Full details of the Crystallographic Information File format               #
# are given in the paper "The Crystallographic Information File (CIF):       #
# a New Standard Archive File for Crystallography" by S. R. Hall, F. H.      #
# Allen and I. D. Brown [Acta Cryst. (1991), A47, 655-685].                  #
#                                                                            #
# The current version of the core CIF dictionary is obtainable from          #
# ftp://ftp.iucr.org/pub/cif_core.dic. The current version number is 2.4.    #
#                                                                            #
# Software is freely available for graphical display of the structure(s) in  #
# this CIF.  For information consult the CIF home page http://www.iucr.org/  #
# cif/home.html                                                              #
#                                                                            #
# This file may be used for bona fide research purposes within the           #
# scientific community so long as proper attribution is given to the journal # 
# article from which it was obtained.                                        #
#                                                                            #
##############################################################################
                                             
data_I
_audit_creation_method     SHELXL97
_chemical_name_systematic
;
1-Methyl-4,5-dinitro-1<i>H</i>-imidazole
;
_chemical_name_common     ?
_chemical_formula_moiety     'C4 H4 N4 O4'
_chemical_formula_sum     'C4 H4 N4 O4'
_chemical_formula_iupac     'C4 H4 N4 O4'
_chemical_formula_weight     172.11
_chemical_melting_point     ?
_symmetry_cell_setting     'orthorhombic'
_symmetry_space_group_name_H-M     'P n a 21'
_symmetry_space_group_name_Hall     'P 2c -2n'
loop_
    _symmetry_equiv_pos_as_xyz
    'x, y, z'
    '-x, -y, z+1/2'
    '-x+1/2, y+1/2, z+1/2'
    'x+1/2, -y+1/2, z'
_cell_length_a     8.412(2)
_cell_length_b     12.646(3)
_cell_length_c     6.5630(10)
_cell_angle_alpha     90.00
_cell_angle_beta     90.00
_cell_angle_gamma     90.00
_cell_volume     698.2(3)
_cell_formula_units_Z     4
_cell_measurement_reflns_used     3573
_cell_measurement_theta_min     2.91
_cell_measurement_theta_max     27.56
_cell_measurement_temperature     293(2)
_exptl_crystal_description     block
_exptl_crystal_colour     colorless
_exptl_crystal_size_max     0.40
_exptl_crystal_size_mid     0.30
_exptl_crystal_size_min     0.20
_exptl_crystal_density_diffrn     1.637
_exptl_crystal_density_meas     ?
_exptl_crystal_density_method     'not measured'
_exptl_crystal_F_000     352
_exptl_absorpt_coefficient_mu     0.147
_exptl_absorpt_correction_type     multi-scan
_exptl_absorpt_process_details     '(ABSCOR; Higashi, 1995)'
_exptl_absorpt_correction_T_min     0.9435
_exptl_absorpt_correction_T_max     0.9712
_exptl_special_details
;
 ?
;
_diffrn_ambient_temperature     293(2)
_diffrn_radiation_type     MoK\a
_diffrn_radiation_wavelength     0.71073
_diffrn_radiation_source     'fine-focus sealed tube'
_diffrn_radiation_monochromator     graphite
_diffrn_measurement_device_type     'Rigaku R-AXIS RAPID IP'
_diffrn_measurement_method     \w
_diffrn_detector_area_resol_mean     10.00
_diffrn_reflns_number     3573
_diffrn_reflns_av_R_equivalents     0.0970
_diffrn_reflns_av_sigmaI/netI     0.0580
_diffrn_reflns_theta_min     2.91
_diffrn_reflns_theta_max     27.56
_diffrn_reflns_theta_full     27.56
_diffrn_measured_fraction_theta_max     0.989
_diffrn_measured_fraction_theta_full     0.989
_diffrn_reflns_limit_h_min     -10
_diffrn_reflns_limit_h_max     10
_diffrn_reflns_limit_k_min     -16
_diffrn_reflns_limit_k_max     16
_diffrn_reflns_limit_l_min     -8
_diffrn_reflns_limit_l_max     8
_diffrn_standards_number     .
_diffrn_standards_interval_count     .
_diffrn_standards_interval_time     .
_diffrn_standards_decay_%     .
_refine_special_details
;
 Refinement of F^2^ against ALL reflections.  The weighted R-factor wR and
 goodness of fit S are based on F^2^, conventional R-factors R are based
 on F, with F set to zero for negative F^2^. The threshold expression of
 F^2^ > 2sigma(F^2^) is used only for calculating R-factors(gt) etc. and is
 not relevant to the choice of reflections for refinement.  R-factors based
 on F^2^ are statistically about twice as large as those based on F, and R-
 factors based on ALL data will be even larger.
;
_reflns_number_total     871
_reflns_number_gt     648
_reflns_threshold_expression     I>2\s(I)
_refine_ls_structure_factor_coef     Fsqd
_refine_ls_matrix_type     full
_refine_ls_R_factor_all     0.0589
_refine_ls_R_factor_gt     0.0460
_refine_ls_wR_factor_gt     0.1063
_refine_ls_wR_factor_ref     0.1121
_refine_ls_goodness_of_fit_ref     0.946
_refine_ls_restrained_S_all     0.945
_refine_ls_number_reflns     871
_refine_ls_number_parameters     111
_refine_ls_number_restraints     1
_refine_ls_hydrogen_treatment     constr
_refine_ls_weighting_scheme     calc
_refine_ls_weighting_details
         'calc w=1/[\s^2^(Fo^2^)+(0.0750P)^2^+0.0000P] where P=(Fo^2^+2Fc^2^)/3'
_atom_sites_solution_hydrogens     difmap
_atom_sites_solution_primary     direct
_atom_sites_solution_secondary     difmap
_refine_ls_shift/su_max     0.001
_refine_ls_shift/su_max_lt     0.001
_refine_ls_shift/su_mean     0.000
_refine_diff_density_max     0.224
_refine_diff_density_min     -0.184
_refine_ls_extinction_method     'SHELXL97 (Sheldrick, 2008)'
_refine_ls_extinction_coef     0.147(18)
_refine_ls_extinction_expression
                                  'Fc^*^=kFc[1+0.001xFc^2^\l^3^/sin(2\q)]^-1/4^'
loop_
    _atom_type_symbol
    _atom_type_description
    _atom_type_scat_dispersion_real
    _atom_type_scat_dispersion_imag
    _atom_type_scat_source
    'C' 'C' 0.0033 0.0000
                         'International Tables Vol C Tables 4.2.6.8 and 6.1.1.4'
    'H' 'H' 0.0000 0.0000
                         'International Tables Vol C Tables 4.2.6.8 and 6.1.1.4'
    'N' 'N' 0.0061 0.0000
                         'International Tables Vol C Tables 4.2.6.8 and 6.1.1.4'
    'O' 'O' 0.0106 0.0000
                         'International Tables Vol C Tables 4.2.6.8 and 6.1.1.4'
_computing_data_collection     'RAPID-AUTO (Rigaku, 2000)'
_computing_cell_refinement     'RAPID-AUTO (Rigaku, 2000)'
_computing_data_reduction     'CrystalStructure (Rigaku, 2000)'
_computing_structure_solution     'SHELXS97 (Sheldrick, 2008)'
_computing_structure_refinement     'SHELXL97 (Sheldrick, 2008)'
_computing_molecular_graphics
                     'SHELXTL (Sheldrick, 2008) and DIAMOND (Brandenburg, 1998)'
_computing_publication_material     'SHELXL97 (Sheldrick, 2008)'
loop_
    _atom_site_type_symbol
    _atom_site_label
    _atom_site_fract_x
    _atom_site_fract_y
    _atom_site_fract_z
    _atom_site_U_iso_or_equiv
    _atom_site_adp_type
    _atom_site_calc_flag
    _atom_site_refinement_flags
    _atom_site_occupancy
    _atom_site_disorder_assembly
    _atom_site_disorder_group
    C C1 0.2730(4) 0.7411(2) 0.2853(6) 0.0530(8) Uani d . 1 . .
    H H1 0.3251 0.7751 0.1789 0.064 Uiso calc R 1 . .
    C C2 0.1370(3) 0.7145(2) 0.5486(5) 0.0449(7) Uani d . 1 . .
    C C3 0.1843(3) 0.61741(19) 0.4808(5) 0.0378(6) Uani d . 1 . .
    C C4 0.3530(4) 0.5610(3) 0.1731(6) 0.0607(9) Uani d . 1 . .
    H H4A 0.3955 0.5988 0.0585 0.091 Uiso calc R 1 . .
    H H4B 0.2780 0.5092 0.1262 0.091 Uiso calc R 1 . .
    H H4C 0.4377 0.5264 0.2447 0.091 Uiso calc R 1 . .
    N N1 0.2728(2) 0.63562(17) 0.3106(4) 0.0410(6) Uani d . 1 . .
    N N2 0.1915(4) 0.79129(19) 0.4271(5) 0.0561(7) Uani d . 1 . .
    N N3 0.1551(3) 0.51403(18) 0.5576(4) 0.0490(7) Uani d . 1 . .
    N N4 0.0529(3) 0.7419(2) 0.7316(5) 0.0569(7) Uani d . 1 . .
    O O1 0.2496(3) 0.44510(19) 0.5115(6) 0.0806(9) Uani d . 1 . .
    O O2 0.0370(3) 0.5008(2) 0.6601(5) 0.0773(9) Uani d . 1 . .
    O O3 0.0716(4) 0.6874(3) 0.8832(5) 0.0878(10) Uani d . 1 . .
    O O4 -0.0300(3) 0.8211(2) 0.7273(6) 0.0839(10) Uani d . 1 . .
loop_
    _atom_site_aniso_label
    _atom_site_aniso_U_11
    _atom_site_aniso_U_22
    _atom_site_aniso_U_33
    _atom_site_aniso_U_12
    _atom_site_aniso_U_13
    _atom_site_aniso_U_23
    C1 0.0718(17) 0.0401(15) 0.0470(18) -0.0025(13) 0.0072(16) 0.0127(15)
    C2 0.0424(13) 0.0501(16) 0.0421(16) 0.0026(10) -0.0036(12) -0.0010(13)
    C3 0.0393(12) 0.0394(13) 0.0346(13) -0.0021(9) -0.0019(11) 0.0059(11)
    C4 0.0676(18) 0.0527(19) 0.062(2) 0.0108(14) 0.0197(17) 0.0053(17)
    N1 0.0471(10) 0.0376(12) 0.0384(12) 0.0002(9) 0.0032(11) 0.0074(11)
    N2 0.0737(16) 0.0423(14) 0.0524(18) 0.0039(11) 0.0002(15) 0.0042(12)
    N3 0.0560(13) 0.0463(14) 0.0446(15) -0.0099(11) -0.0002(13) 0.0116(12)
    N4 0.0537(13) 0.0690(17) 0.0479(16) -0.0004(14) -0.0017(13) -0.0132(15)
    O1 0.0872(16) 0.0502(13) 0.104(3) 0.0139(11) 0.0169(18) 0.0335(15)
    O2 0.0832(18) 0.0780(17) 0.071(2) -0.0301(13) 0.0296(16) 0.0049(14)
    O3 0.116(2) 0.098(2) 0.0499(17) 0.0005(17) 0.0167(17) 0.0044(15)
    O4 0.0717(14) 0.106(2) 0.074(2) 0.0307(13) -0.0068(15) -0.0273(19)
_geom_special_details
;
 All esds (except the esd in the dihedral angle between two l.s. planes)
 are estimated using the full covariance matrix.  The cell esds are taken
 into account individually in the estimation of esds in distances, angles
 and torsion angles; correlations between esds in cell parameters are only
 used when they are defined by crystal symmetry.  An approximate (isotropic)
 treatment of cell esds is used for estimating esds involving l.s. planes.
;
loop_
    _geom_bond_atom_site_label_1
    _geom_bond_atom_site_label_2
    _geom_bond_site_symmetry_2
    _geom_bond_distance
    _geom_bond_publ_flag
    C1 N2 . 1.318(5) ?
    C1 N1 . 1.344(4) ?
    C1 H1 . 0.9300 ?
    C2 N2 . 1.337(4) ?
    C2 C3 . 1.365(4) ?
    C2 N4 . 1.436(4) ?
    C3 N1 . 1.361(4) ?
    C3 N3 . 1.423(3) ?
    C4 N1 . 1.470(4) ?
    C4 H4A . 0.9600 ?
    C4 H4B . 0.9600 ?
    C4 H4C . 0.9600 ?
    N3 O2 . 1.212(3) ?
    N3 O1 . 1.218(4) ?
    N4 O3 . 1.220(5) ?
    N4 O4 . 1.222(4) ?
loop_
    _geom_angle_atom_site_label_1
    _geom_angle_atom_site_label_2
    _geom_angle_atom_site_label_3
    _geom_angle_site_symmetry_1
    _geom_angle_site_symmetry_3
    _geom_angle
    _geom_angle_publ_flag
    N2 C1 N1 . . 112.9(3) ?
    N2 C1 H1 . . 123.5 ?
    N1 C1 H1 . . 123.5 ?
    N2 C2 C3 . . 111.0(3) ?
    N2 C2 N4 . . 119.5(3) ?
    C3 C2 N4 . . 129.2(3) ?
    N1 C3 C2 . . 105.9(2) ?
    N1 C3 N3 . . 122.7(2) ?
    C2 C3 N3 . . 131.3(3) ?
    N1 C4 H4A . . 109.5 ?
    N1 C4 H4B . . 109.5 ?
    H4A C4 H4B . . 109.5 ?
    N1 C4 H4C . . 109.5 ?
    H4A C4 H4C . . 109.5 ?
    H4B C4 H4C . . 109.5 ?
    C1 N1 C3 . . 105.7(2) ?
    C1 N1 C4 . . 124.1(3) ?
    C3 N1 C4 . . 130.2(2) ?
    C1 N2 C2 . . 104.5(2) ?
    O2 N3 O1 . . 125.1(3) ?
    O2 N3 C3 . . 117.8(3) ?
    O1 N3 C3 . . 117.2(3) ?
    O3 N4 O4 . . 123.8(4) ?
    O3 N4 C2 . . 118.8(3) ?
    O4 N4 C2 . . 117.3(3) ?
loop_
    _geom_torsion_atom_site_label_1
    _geom_torsion_atom_site_label_2
    _geom_torsion_atom_site_label_3
    _geom_torsion_atom_site_label_4
    _geom_torsion_site_symmetry_1
    _geom_torsion_site_symmetry_2
    _geom_torsion_site_symmetry_3
    _geom_torsion_site_symmetry_4
    _geom_torsion
    _geom_torsion_publ_flag
    N2 C2 C3 N1 . . . . 0.4(3) ?
    N4 C2 C3 N1 . . . . -174.1(3) ?
    N2 C2 C3 N3 . . . . -179.5(3) ?
    N4 C2 C3 N3 . . . . 6.0(5) ?
    N2 C1 N1 C3 . . . . 0.2(4) ?
    N2 C1 N1 C4 . . . . 179.3(3) ?
    C2 C3 N1 C1 . . . . -0.3(3) ?
    N3 C3 N1 C1 . . . . 179.6(3) ?
    C2 C3 N1 C4 . . . . -179.4(3) ?
    N3 C3 N1 C4 . . . . 0.5(5) ?
    N1 C1 N2 C2 . . . . 0.1(4) ?
    C3 C2 N2 C1 . . . . -0.3(4) ?
    N4 C2 N2 C1 . . . . 174.8(3) ?
    N1 C3 N3 O2 . . . . -155.1(3) ?
    C2 C3 N3 O2 . . . . 24.8(5) ?
    N1 C3 N3 O1 . . . . 23.5(4) ?
    C2 C3 N3 O1 . . . . -156.6(3) ?
    N2 C2 N4 O3 . . . . -143.7(4) ?
    C3 C2 N4 O3 . . . . 30.5(5) ?
    N2 C2 N4 O4 . . . . 34.1(4) ?
    C3 C2 N4 O4 . . . . -151.8(3) ?
loop_
    _geom_hbond_atom_site_label_D
    _geom_hbond_atom_site_label_H
    _geom_hbond_atom_site_label_A
    _geom_hbond_site_symmetry_A
    _geom_hbond_distance_DH
    _geom_hbond_distance_HA
    _geom_hbond_distance_DA
    _geom_hbond_angle_DHA
    C1 H1 O1 3_554 0.93 2.49 3.150(4) 127.6
    C4 H4A O4 4_564 0.96 2.48 3.428(5) 169.9
data_global
_journal_date_recd_electronic     2009-10-07
_journal_date_accepted     2009-11-07
_journal_name_full     'Acta Crystallographica, Section E'
_journal_year     2009
_journal_volume     65
_journal_issue     12
_journal_page_first     o3073
_journal_page_last     o3073
_journal_paper_category     QO
_journal_coeditor_code     LX2116
_publ_contact_author_name     'Jian-long Wang'
_publ_contact_author_address
;
School of Chemical Engineering and Environment
North University of China
Taiyuan
China
;
_publ_contact_author_email     wangjianlong@nuc.edu.cn
_publ_contact_author_fax     '86 0351 3922118'
_publ_contact_author_phone     '86 0351 3922121'
_publ_section_title
;
1-Methyl-4,5-dinitro-1<i>H</i>-imidazole
;
loop_
    _publ_author_name
    _publ_author_address
    'Li, Yong-Xiang'
;
School of Chemical Engineering and Environment
North University of China
Taiyuan
People's Republic of China
;
    'Wang, Xiao-Jun'
;
School of Chemical Engineering and Environment
North University of China
Taiyuan
People's Republic of China
;
    'Wang, Jian-Long'
;
School of Chemical Engineering and Environment
North University of China
Taiyuan
People's Republic of China
;
