# Supplementary material for: 1-Methyl-4,5-dinitro-1H-imidazole
Source: Acta Crystallogr Sect E Struct Rep Online. 2009 Nov 14;65(Pt 12):o3073. doi: 10.1107/S1600536809047126 (PMC2972105; doi:10.1107/S1600536809047126)
Supplement: Supplementary file 2 [file e-65-o3073-Isup2.hkl]

# 
# h,k,l, Fc-squared, Fo-squared, sigma(Fo-squared) and status flag 
# 
data_I
_shelx_title ' MDNI IN PNA2(1)' 
_shelx_refln_list_code          4 
_shelx_F_calc_maximum       85.15 
_exptl_crystal_F_000       352.00 
_reflns_d_resolution_high  0.7680 
 
loop_ 
 _symmetry_equiv_pos_as_xyz 
 'x, y, z' 
 '-x, -y, z+1/2' 
 '-x+1/2, y+1/2, z+1/2' 
 'x+1/2, -y+1/2, z' 
 
_cell_length_a     8.4120 
_cell_length_b    12.6460 
_cell_length_c     6.5630 
_cell_angle_alpha  90.000 
_cell_angle_beta   90.000 
_cell_angle_gamma  90.000 
 
_shelx_F_squared_multiplier     1.000 
 
loop_ 
 _refln_index_h 
 _refln_index_k 
 _refln_index_l 
 _refln_F_squared_calc 
 _refln_F_squared_meas 
 _refln_F_squared_sigma 
 _refln_observed_status 
   2   0   0      933.39      821.02     11.46 o 
   4   0   0      592.66      589.69     10.82 o 
   6   0   0       10.10        8.89      1.69 o 
   8   0   0        3.77        5.83      2.61 o 
  10   0   0       26.70       20.79      4.53 o 
   1   1   0      814.25      739.65     21.21 o 
   2   1   0     1845.72     1536.36     58.94 o 
   3   1   0        0.83        1.71      0.39 o 
   4   1   0       21.78       16.40      0.65 o 
   5   1   0        0.47        1.21      0.76 o 
   6   1   0        9.25       11.01      0.91 o 
   7   1   0        7.02        9.34      1.04 o 
   8   1   0       16.67       15.23      1.69 o 
   9   1   0       21.80       14.17      1.86 o 
  10   1   0       15.31       16.96      2.55 o 
   0   2   0      922.00      814.65      4.68 o 
   1   2   0     2463.96     2107.67     58.58 o 
   2   2   0      190.00      192.58      6.82 o 
   3   2   0      517.99      474.13     11.02 o 
   4   2   0        6.20        6.87      0.66 o 
   5   2   0        0.76        0.42      0.73 o 
   6   2   0       38.28       52.43      2.27 o 
   7   2   0       28.83       26.11      2.52 o 
   8   2   0       12.59       14.02      1.56 o 
  10   2   0        0.13       -1.08      2.52 o 
   1   3   0      639.71      564.86     35.14 o 
   2   3   0     1184.22     1089.06     17.49 o 
   3   3   0      141.67      144.81      2.06 o 
   4   3   0       92.62       90.39      3.94 o 
   5   3   0      402.84      440.41     21.92 o 
   6   3   0        1.64        0.87      1.03 o 
   7   3   0        0.41        0.22      0.73 o 
   8   3   0        2.61        4.90      1.58 o 
   9   3   0        1.76        0.31      2.38 o 
  10   3   0        3.13        4.11      2.44 o 
   0   4   0     3935.58     3667.73     24.07 o 
   1   4   0      241.10      201.28      2.75 o 
   2   4   0      288.16      282.34     10.90 o 
   3   4   0       55.16       47.76      0.83 o 
   4   4   0       18.54       23.57      1.52 o 
   5   4   0      703.67      692.16     17.73 o 
   6   4   0        2.07        1.31      0.89 o 
   7   4   0       20.13       20.88      1.89 o 
   8   4   0        0.39        0.63      0.78 o 
   9   4   0       12.83       10.05      3.49 o 
   1   5   0      856.13      732.35     85.38 o 
   2   5   0        6.14        5.37      0.42 o 
   3   5   0        5.45        6.35      0.66 o 
   4   5   0       48.33       51.13      1.15 o 
   5   5   0      181.68      199.76      4.31 o 
   6   5   0       22.23       24.41      1.65 o 
   7   5   0       40.08       32.55      3.30 o 
   8   5   0        2.59        3.21      1.50 o 
   9   5   0        0.07        0.32      2.42 o 
  10   5   0        6.53        6.52      2.76 o 
   0   6   0      111.63       48.55     18.79 o 
   1   6   0      389.06      416.63      7.50 o 
   2   6   0      677.85      559.07     50.91 o 
   3   6   0     1496.97     1525.31      6.01 o 
   4   6   0        6.74        7.38      0.94 o 
   5   6   0       72.65       76.57      3.31 o 
   6   6   0       30.61       30.32      1.76 o 
   7   6   0        0.42        0.24      1.26 o 
   8   6   0        0.01        0.05      1.43 o 
  10   6   0        0.11       -1.61      3.05 o 
   1   7   0      122.61      119.48      1.27 o 
   2   7   0        0.42       -0.21      0.77 o 
   3   7   0       65.12       65.81      2.13 o 
   4   7   0       48.94       45.41      0.96 o 
   5   7   0       35.40       37.42      0.97 o 
   6   7   0       16.11       17.09      1.68 o 
   7   7   0        2.86        2.97      1.27 o 
   8   7   0       20.80       19.08      6.39 o 
   9   7   0       19.10       17.07      2.70 o 
   0   8   0       65.22       74.17      1.69 o 
   1   8   0        2.93        1.44      0.86 o 
   2   8   0       11.92       23.39      2.30 o 
   3   8   0       22.26       23.18      1.31 o 
   4   8   0       27.73       21.38      2.29 o 
   5   8   0        4.97        4.22      1.07 o 
   6   8   0        2.67        2.20      1.23 o 
   7   8   0        5.97        6.03      2.09 o 
   8   8   0       12.14       14.46      2.13 o 
   9   8   0        0.17       -1.38      2.32 o 
   1   9   0      315.84      359.60      7.29 o 
   2   9   0        0.00       -1.10      1.30 o 
   3   9   0        8.66        5.44      2.19 o 
   4   9   0       28.71       24.70      1.27 o 
   5   9   0        4.37        4.24      1.39 o 
   6   9   0        5.56        9.28      1.62 o 
   7   9   0       36.51       36.70      3.46 o 
   8   9   0       29.82       28.84      2.88 o 
   9   9   0        9.05        8.05      4.14 o 
   0  10   0        0.62       -1.76      2.07 o 
   1  10   0      158.79      158.22      2.59 o 
   2  10   0       90.39       99.32      2.62 o 
   3  10   0       61.03       66.54      4.73 o 
   4  10   0       77.58       77.68      9.34 o 
   5  10   0        0.98        0.30      1.80 o 
   6  10   0       46.12       49.26      4.30 o 
   7  10   0        0.43        0.88      2.28 o 
   8  10   0       10.76       12.50      3.53 o 
   2  11   0      164.34      179.87     10.34 o 
   3  11   0       18.91       19.07      1.77 o 
   4  11   0      162.60      168.69      5.28 o 
   5  11   0       18.50       17.15      2.21 o 
   6  11   0        0.16       -0.17      2.34 o 
   7  11   0        7.47        9.12      4.60 o 
   8  11   0        1.50        2.15      3.76 o 
   0  12   0       23.91       23.24      2.76 o 
   1  12   0        0.02        1.37      1.99 o 
   2  12   0      114.19      119.92      3.04 o 
   3  12   0        0.43       -0.18      2.06 o 
   4  12   0        3.22        3.76      3.14 o 
   5  12   0        0.31        2.22      3.91 o 
   6  12   0        0.97        0.02      2.61 o 
   7  12   0        3.19        2.38      5.06 o 
   1  13   0        2.76        2.62      2.11 o 
   2  13   0        0.63       -0.91      2.25 o 
   3  13   0        7.40        5.52      3.30 o 
   4  13   0        0.33        0.95      2.24 o 
   5  13   0        0.27        0.31      5.13 o 
   6  13   0        0.02       -0.19      2.59 o 
   1  14   0        4.99        5.61      2.30 o 
   2  14   0        7.91        7.93      2.37 o 
   3  14   0        3.90        2.92      2.56 o 
   4  14   0        2.63        0.50      2.53 o 
   5  14   0        1.50        0.69      3.99 o 
   1  15   0        0.02       -1.02      2.67 o 
   2  15   0        5.92        9.18      2.81 o 
   3  15   0        2.74        2.53      2.75 o 
   4  15   0        3.72        6.02      2.93 o 
   0  16   0       28.25       31.68      5.68 o 
   1  16   0        0.04       -0.49      2.73 o 
   2  16   0        4.51        5.90      3.52 o 
   2   0   1     6584.85     7127.70    703.56 o 
   4   0   1     1059.70     1119.34     84.40 o 
   6   0   1       44.33       46.25      4.33 o 
   8   0   1       71.64       79.87      2.34 o 
  10   0   1        7.50        6.69      2.47 o 
   0   1   1     1658.52     1817.64     14.68 o 
   1   1   1     2567.35     2890.06     60.42 o 
   2   1   1     7251.22     8194.25    810.26 o 
   3   1   1      835.99      762.25     33.87 o 
   4   1   1       25.12       33.68      3.03 o 
   5   1   1       86.14       82.22      2.53 o 
   6   1   1      110.81      117.47      2.90 o 
   7   1   1       47.40       43.88      1.71 o 
   8   1   1       11.76       12.48      1.06 o 
   9   1   1        4.84        4.38      0.99 o 
  10   1   1        4.12        4.22      2.41 o 
   1   2   1       81.32       84.58      3.63 o 
   2   2   1      214.57      185.03      6.42 o 
   3   2   1      824.94      771.08     70.15 o 
   4   2   1       83.00       80.06      3.64 o 
   5   2   1        0.48        1.25      0.58 o 
   6   2   1        8.83        9.46      0.96 o 
   7   2   1       45.55       45.48      4.51 o 
   8   2   1       36.41       37.21      2.01 o 
   9   2   1        8.89       10.14      1.02 o 
  10   2   1        0.61        1.41      1.98 o 
   0   3   1     2312.12     2303.07     26.67 o 
   1   3   1      415.46      393.68      7.02 o 
   2   3   1      936.77      885.11     27.99 o 
   3   3   1      491.86      417.32      8.66 o 
   4   3   1       41.50       38.46      1.28 o 
   5   3   1       41.06       43.64      1.29 o 
   6   3   1       21.71       22.63      0.74 o 
   7   3   1       14.20       12.98      1.00 o 
   8   3   1       20.47       22.54      1.31 o 
   9   3   1        0.21       -0.43      0.94 o 
  10   3   1       12.18       11.16      1.55 o 
   1   4   1      555.44      511.54     20.74 o 
   2   4   1      837.52      794.03     22.50 o 
   3   4   1      116.55      121.78      2.88 o 
   4   4   1      204.94      214.28      4.74 o 
   5   4   1       50.73       57.06      1.20 o 
   6   4   1       38.16       43.61      1.15 o 
   7   4   1       51.20       56.02      4.41 o 
   8   4   1       43.02       44.73      3.61 o 
   9   4   1        1.39        1.37      1.42 o 
  10   4   1        5.04        5.10      1.51 o 
   0   5   1      268.17      267.20      2.99 o 
   1   5   1      978.42      988.61     32.76 o 
   2   5   1      389.02      408.15      8.16 o 
   3   5   1      497.76      510.41      7.62 o 
   4   5   1      179.92      191.32      8.20 o 
   5   5   1      127.38      128.45      2.80 o 
   6   5   1       28.41       28.80      0.81 o 
   7   5   1       38.46       36.39      1.14 o 
   8   5   1        2.88        2.61      1.42 o 
   9   5   1       41.33       37.04      6.38 o 
  10   5   1        0.85        1.75      1.60 o 
   1   6   1      146.22      133.52     16.93 o 
   2   6   1       13.87       13.59      0.64 o 
   3   6   1       58.23       57.34      1.03 o 
   4   6   1        4.22        3.56      0.52 o 
   5   6   1       38.50       46.45      1.76 o 
   6   6   1        2.36        3.96      1.19 o 
   7   6   1       64.96       64.40      1.83 o 
   8   6   1        4.92        5.47      1.22 o 
   9   6   1        5.88        5.84      1.78 o 
  10   6   1        0.72        0.41      2.13 o 
   0   7   1      522.59      513.94     15.38 o 
   1   7   1      154.13      158.13      2.89 o 
   2   7   1       80.84       87.61      1.01 o 
   3   7   1       56.14       56.38      1.20 o 
   4   7   1       84.31       94.41      1.56 o 
   5   7   1       25.55       21.46      0.88 o 
   6   7   1       11.21       14.55      0.98 o 
   7   7   1       54.79       60.11      2.28 o 
   8   7   1       11.27       12.23      2.34 o 
   9   7   1        5.99        7.48      1.79 o 
   1   8   1       20.96       20.83      0.76 o 
   2   8   1       99.03       98.85      1.49 o 
   3   8   1       11.58       11.87      0.88 o 
   4   8   1       20.27       20.74      1.16 o 
   5   8   1       12.77       10.97      1.29 o 
   6   8   1      139.03      139.91      4.68 o 
   7   8   1        0.64        0.01      1.25 o 
   8   8   1        8.86        8.90      1.52 o 
   9   8   1        0.22        0.47      1.70 o 
   0   9   1      157.48      157.92     19.78 o 
   1   9   1       23.37       24.64      1.56 o 
   2   9   1       77.78       78.46      1.61 o 
   3   9   1      141.69      158.22      7.39 o 
   4   9   1       47.40       53.89      1.63 o 
   5   9   1       85.40       86.75      3.12 o 
   6   9   1       29.57       27.96      2.07 o 
   7   9   1       24.38       20.27      4.24 o 
   8   9   1        1.25        2.31      1.47 o 
   9   9   1        0.84        0.54      1.88 o 
   1  10   1       64.77       67.45      2.13 o 
   2  10   1       76.33       56.95      5.44 o 
   3  10   1       23.39       22.22      1.18 o 
   4  10   1       65.84       72.65      3.23 o 
   5  10   1       30.66       29.71      1.40 o 
   6  10   1       16.94       17.36      1.75 o 
   7  10   1        7.54        6.21      1.27 o 
   8  10   1        2.40        3.20      1.74 o 
   0  11   1      236.83      219.34      3.60 o 
   1  11   1       80.44       75.62      1.97 o 
   2  11   1       94.66      104.87      2.03 o 
   3  11   1       15.83       16.77      1.01 o 
   4  11   1       12.61       15.11      1.29 o 
   5  11   1       22.92       22.85      1.48 o 
   6  11   1       22.44       20.64      1.40 o 
   7  11   1        8.94        9.79      1.72 o 
   8  11   1        4.74        5.42      2.62 o 
   1  12   1        8.14        7.08      1.56 o 
   2  12   1       22.44       27.37      2.62 o 
   3  12   1       13.79       13.55      1.54 o 
   4  12   1       20.12       19.95      1.61 o 
   5  12   1       12.05       11.34      1.23 o 
   6  12   1        5.24        5.05      1.71 o 
   7  12   1        3.44        3.49      1.88 o 
   0  13   1       52.31       54.06      7.22 o 
   1  13   1        5.29        3.07      1.45 o 
   2  13   1        0.47        0.35      1.79 o 
   3  13   1        7.87        9.89      1.61 o 
   4  13   1        3.70        4.01      1.73 o 
   5  13   1        0.55        0.62      1.64 o 
   6  13   1        2.10        4.17      3.22 o 
   1  14   1        0.59        1.12      1.70 o 
   2  14   1       13.73       16.35      2.06 o 
   3  14   1        0.99        2.35      1.75 o 
   4  14   1        1.13        0.59      1.82 o 
   5  14   1        0.15        0.94      1.80 o 
   0  15   1       21.25       25.69      3.99 o 
   1  15   1        1.59        0.68      2.05 o 
   2  15   1        7.53        8.38      1.88 o 
   3  15   1        0.56        0.08      1.85 o 
   4  15   1        0.86        1.15      2.04 o 
   1  16   1        0.21        0.37      2.19 o 
   2  16   1        3.05        4.22      2.33 o 
   0   0   2      269.71      261.13      2.97 o 
   2   0   2     3214.97     3916.97    125.24 o 
   4   0   2      628.19      635.12    274.74 o 
   6   0   2      234.18      225.13     38.38 o 
   8   0   2       14.82       14.64      1.47 o 
  10   0   2       16.04       14.39      1.90 o 
   1   1   2      461.10      419.20     14.73 o 
   2   1   2     1102.40     1338.17     61.01 o 
   3   1   2      481.98      529.75     21.45 o 
   4   1   2      496.70      526.93     17.32 o 
   5   1   2       88.12       98.17      3.54 o 
   6   1   2       21.29       18.40      0.76 o 
   7   1   2       12.29       10.21      0.69 o 
   8   1   2        2.30        2.87      0.67 o 
   9   1   2        0.16       -0.08      0.93 o 
  10   1   2       11.04        9.82      1.33 o 
   0   2   2     5403.78     6396.23     94.17 o 
   1   2   2      357.72      316.36     21.33 o 
   2   2   2       77.02       79.23      2.31 o 
   3   2   2      149.33      109.14     28.87 o 
   4   2   2      443.32      451.29      8.37 o 
   5   2   2      411.58      437.40     16.17 o 
   6   2   2       35.51       30.33      1.32 o 
   7   2   2       16.18       17.96      0.92 o 
   8   2   2        4.43        5.37      1.14 o 
   9   2   2       15.65       14.46      1.27 o 
  10   2   2        2.99        1.16      1.28 o 
   1   3   2     1308.90     1338.91     21.23 o 
   2   3   2       46.31       42.80      1.31 o 
   3   3   2      605.67      631.11     11.00 o 
   4   3   2       19.43       18.47      0.65 o 
   5   3   2       41.90       44.86      1.91 o 
   6   3   2       28.72       30.49      1.24 o 
   7   3   2       12.61       13.36      1.02 o 
   8   3   2        7.21        9.92      0.98 o 
   9   3   2       10.64       10.81      1.11 o 
  10   3   2        3.59        1.16      1.58 o 
   0   4   2     1233.45     1337.92     34.83 o 
   1   4   2       63.08       55.38      1.63 o 
   2   4   2      203.03      197.41      1.20 o 
   3   4   2      146.06      125.97      4.34 o 
   4   4   2       30.24       28.77      1.28 o 
   5   4   2       21.77       21.34      0.86 o 
   6   4   2       14.64       15.61      1.07 o 
   7   4   2       52.45       52.78      2.87 o 
   8   4   2       51.41       50.27      1.12 o 
   9   4   2        5.13        3.76      1.34 o 
  10   4   2        3.83        2.78      1.53 o 
   1   5   2      165.45      171.44      3.67 o 
   2   5   2        5.42        4.80      0.73 o 
   3   5   2      161.53      170.13      4.90 o 
   4   5   2      108.28      107.93      3.22 o 
   5   5   2       91.97       96.05      2.24 o 
   6   5   2       86.12       93.83      2.06 o 
   7   5   2       65.28       62.34      1.40 o 
   8   5   2        1.45        1.43      1.13 o 
   9   5   2        2.15        2.34      1.23 o 
  10   5   2        0.12        0.34      1.63 o 
   0   6   2       39.87       35.73      1.81 o 
   1   6   2      542.67      549.95      4.85 o 
   2   6   2       20.14       19.15      0.76 o 
   3   6   2       86.96       77.35      6.38 o 
   4   6   2      108.69      109.70      2.85 o 
   5   6   2      103.03      113.24      1.54 o 
   6   6   2       14.70       16.63      0.96 o 
   7   6   2       35.11       34.04      1.35 o 
   8   6   2        0.78        1.52      1.34 o 
   9   6   2        7.59        5.83      1.58 o 
   1   7   2       84.52       75.02      0.87 o 
   2   7   2       81.64       65.84      2.18 o 
   3   7   2       33.63       28.39      2.29 o 
   4   7   2      160.85      168.17      4.05 o 
   5   7   2       60.30       59.66      2.95 o 
   6   7   2       15.60       17.24      1.06 o 
   7   7   2        5.66        6.00      1.36 o 
   8   7   2       11.61       12.06      1.47 o 
   9   7   2        0.19        0.68      1.65 o 
   0   8   2      162.11      164.20      5.28 o 
   1   8   2       57.49       55.07      1.94 o 
   2   8   2      244.32      250.96      9.43 o 
   3   8   2       13.55       13.35      0.69 o 
   4   8   2      146.00      130.55      2.90 o 
   5   8   2        3.76        3.53      0.77 o 
   6   8   2      117.49      132.95      3.73 o 
   7   8   2        3.33        2.97      1.52 o 
   8   8   2        8.32        6.33      1.74 o 
   9   8   2        1.98        1.10      1.51 o 
   1   9   2      171.01      171.88      1.50 o 
   2   9   2       76.14       74.90      1.12 o 
   3   9   2      120.61      110.87      2.35 o 
   4   9   2       78.63       76.49      1.98 o 
   5   9   2       10.14        9.23      1.20 o 
   6   9   2       11.17       10.44      1.77 o 
   7   9   2        4.11        2.22      1.60 o 
   8   9   2        8.45        6.34      2.04 o 
   0  10   2      137.24      127.28      6.93 o 
   1  10   2       12.07       11.22      0.70 o 
   2  10   2       18.59       17.37      1.21 o 
   3  10   2       31.54       27.75      1.23 o 
   4  10   2       12.56       11.20      0.96 o 
   5  10   2       54.92       51.67      2.18 o 
   6  10   2       12.61       12.52      1.80 o 
   7  10   2        4.91        3.72      1.22 o 
   8  10   2        2.51        2.88      2.07 o 
   1  11   2        0.92        0.87      0.98 o 
   2  11   2       62.56       55.85      1.78 o 
   3  11   2       15.99       14.92      1.22 o 
   4  11   2        9.04        8.81      1.85 o 
   5  11   2        0.73        0.15      1.30 o 
   6  11   2       21.73       24.90      1.96 o 
   7  11   2        4.47        4.31      2.41 o 
   0  12   2      118.66      153.04     14.44 o 
   1  12   2       97.38       93.31      1.94 o 
   2  12   2        3.35        2.98      0.95 o 
   3  12   2       29.77       27.30      1.36 o 
   4  12   2        4.43        4.99      1.24 o 
   5  12   2        2.32        3.24      1.52 o 
   6  12   2        2.19        3.20      1.60 o 
   7  12   2        1.06        1.38      3.99 o 
   1  13   2        8.26        7.25      1.70 o 
   2  13   2       13.98       14.41      1.66 o 
   3  13   2        2.36        2.04      1.26 o 
   4  13   2        8.46        7.64      1.68 o 
   5  13   2        1.32        0.22      2.13 o 
   6  13   2        0.39        0.29      1.87 o 
   0  14   2        6.72        9.23      2.64 o 
   1  14   2        7.01        7.27      1.94 o 
   2  14   2        5.80        6.57      1.93 o 
   3  14   2        1.75        2.78      1.87 o 
   4  14   2        4.20        5.86      2.86 o 
   5  14   2        0.06       -1.43      1.80 o 
   1  15   2        1.48        0.74      2.19 o 
   2  15   2        4.14        6.26      2.10 o 
   3  15   2        1.01        1.59      1.90 o 
   2   0   3      263.42      288.54      6.01 o 
   4   0   3      380.71      404.74     23.45 o 
   6   0   3      137.13      145.59      3.59 o 
   8   0   3       51.84       43.51      2.81 o 
  10   0   3        1.02        1.67      2.21 o 
   0   1   3       35.47       50.85     10.03 o 
   1   1   3      748.61      720.22    109.83 o 
   2   1   3      235.06      279.67     54.75 o 
   3   1   3       43.60       38.47      4.37 o 
   4   1   3      409.35      451.92     62.07 o 
   5   1   3      160.82      185.80     16.70 o 
   6   1   3       84.29       77.06      4.56 o 
   7   1   3        2.45        2.13      1.44 o 
   8   1   3       46.61       34.00      5.66 o 
   9   1   3        3.95        3.40      1.31 o 
  10   1   3        0.31        0.88      1.81 o 
   1   2   3      529.36      537.62      4.21 o 
   2   2   3      254.43      279.91      6.65 o 
   3   2   3       19.60       21.56      0.83 o 
   4   2   3      155.99      155.13      7.22 o 
   5   2   3       50.40       55.69      1.48 o 
   6   2   3       50.67       57.46      2.58 o 
   7   2   3       23.32       19.32      1.17 o 
   8   2   3        1.70        1.28      0.96 o 
   9   2   3        0.69        0.10      1.64 o 
  10   2   3        5.66        5.42      1.59 o 
   0   3   3       44.84       46.10      1.27 o 
   1   3   3      183.71      156.74     20.43 o 
   2   3   3       98.49      104.33     11.77 o 
   3   3   3      344.63      359.22     10.78 o 
   4   3   3       66.42       63.86      2.17 o 
   5   3   3        1.49        2.02      0.81 o 
   6   3   3       24.45       28.18      1.12 o 
   7   3   3       37.45       35.60      1.47 o 
   8   3   3       26.63       28.18      1.72 o 
   9   3   3        4.88        4.36      1.57 o 
  10   3   3        0.63        0.93      1.87 o 
   1   4   3      659.54      727.03     10.13 o 
   2   4   3       64.02       74.86      1.28 o 
   3   4   3        2.35        3.57      0.82 o 
   4   4   3       88.63       91.99      4.24 o 
   5   4   3        0.87        0.51      0.82 o 
   6   4   3      149.23      159.09      5.86 o 
   7   4   3        6.26        7.36      1.31 o 
   8   4   3        3.54        3.27      1.24 o 
   9   4   3        0.22        0.51      1.36 o 
   0   5   3        1.75        1.23      0.91 o 
   1   5   3      456.30      516.64      9.50 o 
   2   5   3       15.94       12.19      1.45 o 
   3   5   3        1.26        1.65      0.91 o 
   4   5   3       58.84       67.49      3.44 o 
   5   5   3       96.87       94.69      8.54 o 
   6   5   3       31.30       34.07      3.20 o 
   7   5   3       24.93       23.10      1.34 o 
   8   5   3       15.13       15.09      1.48 o 
   9   5   3        2.13        0.85      1.18 o 
   1   6   3      169.29      173.75      7.29 o 
   2   6   3      202.64      205.56      3.53 o 
   3   6   3      199.30      218.02      6.28 o 
   4   6   3        8.46        9.24      0.84 o 
   5   6   3       88.63       81.64      2.41 o 
   6   6   3       30.24       33.14      1.36 o 
   7   6   3        3.37        3.00      1.04 o 
   8   6   3        5.85        6.70      1.21 o 
   9   6   3        0.37       -0.35      1.61 o 
   0   7   3       12.12       14.72      1.99 o 
   1   7   3      164.56      185.18      9.21 o 
   2   7   3       58.91       53.81      1.07 o 
   3   7   3        0.71        0.95      0.90 o 
   4   7   3       94.85       88.69      7.95 o 
   5   7   3       51.95       54.57      1.81 o 
   6   7   3       12.01       11.75      1.18 o 
   7   7   3        6.46        5.74      1.30 o 
   8   7   3        4.82        5.07      1.33 o 
   9   7   3       12.85        9.20      1.58 o 
   1   8   3        1.12        0.96      0.91 o 
   2   8   3       36.14       29.62      3.15 o 
   3   8   3       15.33       15.90      1.42 o 
   4   8   3      241.80      243.25      8.89 o 
   5   8   3        0.63        2.64      1.63 o 
   6   8   3       24.83       23.98      1.15 o 
   7   8   3        4.30        3.73      1.16 o 
   8   8   3        2.55        2.58      1.49 o 
   0   9   3      122.17      125.17      2.15 o 
   1   9   3       53.26       50.01      1.68 o 
   2   9   3       62.43       59.94      1.48 o 
   3   9   3        9.57        9.75      0.87 o 
   4   9   3       27.46       26.59      1.79 o 
   5   9   3       44.29       40.82      1.72 o 
   6   9   3        7.88        8.42      1.02 o 
   7   9   3        4.79        5.70      1.40 o 
   8   9   3        3.70        1.73      2.34 o 
   1  10   3        8.39        7.11      1.28 o 
   2  10   3       40.52       41.07      1.46 o 
   3  10   3      122.21      128.09      2.09 o 
   4  10   3       17.11       17.49      1.51 o 
   5  10   3        8.95        7.77      1.25 o 
   6  10   3        9.25        8.21      1.57 o 
   7  10   3       12.84       13.16      1.93 o 
   1  11   3       22.33        8.73      4.54 o 
   2  11   3       52.81       50.09      3.16 o 
   3  11   3       24.41       26.50      1.76 o 
   4  11   3       16.05       18.74      1.45 o 
   5  11   3        2.62        1.08      1.14 o 
   6  11   3        0.91        0.24      2.02 o 
   7  11   3        4.67        6.21      1.98 o 
   1  12   3       16.79       17.93      1.64 o 
   2  12   3        8.38       10.17      1.43 o 
   3  12   3        3.85        3.30      1.32 o 
   4  12   3       15.36       15.06      2.74 o 
   5  12   3        1.89        1.00      1.83 o 
   6  12   3        5.21        7.14      2.10 o 
   0  13   3        1.68        1.46      2.99 o 
   1  13   3        5.45        4.35      1.25 o 
   2  13   3       19.51       22.44      1.60 o 
   3  13   3        1.18        0.47      1.23 o 
   4  13   3        8.18        6.99      1.91 o 
   5  13   3        5.11        7.38      2.03 o 
   1  14   3        0.27       -0.32      1.81 o 
   2  14   3        0.36        2.62      1.81 o 
   3  14   3        2.33        0.78      1.51 o 
   4  14   3        0.84        0.69      1.87 o 
   0  15   3        6.22        8.91      2.88 o 
   1  15   3        1.13        1.60      2.29 o 
   2  15   3        0.42        0.30      1.97 o 
   0   0   4      291.93      329.96      4.53 o 
   4   0   4       44.19       43.68      1.55 o 
   6   0   4       12.62        9.82      1.46 o 
   8   0   4       41.41       35.69      5.53 o 
   1   1   4       73.11       58.49      7.71 o 
   2   1   4       11.66       10.04      1.41 o 
   3   1   4      273.84      301.61      7.97 o 
   4   1   4       57.37       55.97      1.62 o 
   5   1   4        7.92        5.88      1.41 o 
   6   1   4       97.68      102.80      3.76 o 
   7   1   4       57.43       50.03      3.99 o 
   8   1   4       26.27       33.93      1.62 o 
   9   1   4        4.49        5.95      2.03 o 
   0   2   4      101.78       94.57      3.50 o 
   1   2   4       72.64       88.28      2.54 o 
   2   2   4      130.02      140.25     15.01 o 
   3   2   4       65.36       71.50      5.60 o 
   4   2   4       22.19       25.15      1.73 o 
   5   2   4        9.04        6.43      2.40 o 
   6   2   4       12.37       11.89      1.37 o 
   7   2   4       24.83       24.14      1.69 o 
   8   2   4        8.68        8.11      1.93 o 
   9   2   4        0.86        0.08      1.81 o 
   1   3   4       58.50       59.88      1.69 o 
   2   3   4       47.06       47.87      4.87 o 
   3   3   4      143.08      159.95     20.14 o 
   4   3   4       42.15       35.23      3.17 o 
   5   3   4       11.35       11.68      1.51 o 
   6   3   4        7.40        7.97      1.37 o 
   7   3   4        1.04        1.94      1.00 o 
   8   3   4        0.30        1.10      1.17 o 
   9   3   4        0.26       -0.34      1.65 o 
   1   4   4      240.09      279.85     33.31 o 
   2   4   4       32.24       36.30      1.32 o 
   3   4   4       77.02       84.75      2.60 o 
   4   4   4       52.43       48.62      8.37 o 
   5   4   4       16.69       19.17      1.06 o 
   6   4   4       63.58       60.01      2.01 o 
   7   4   4        0.49        1.61      1.03 o 
   8   4   4        4.43        2.33      1.52 o 
   9   4   4        4.85        3.98      1.95 o 
   1   5   4      162.00      171.74      6.95 o 
   2   5   4       67.25       71.26      3.65 o 
   3   5   4      217.38      212.71      6.50 o 
   4   5   4      111.12      117.74      5.24 o 
   5   5   4       43.37       46.73      2.11 o 
   6   5   4       15.71       14.94      1.31 o 
   7   5   4        4.89        5.64      1.33 o 
   8   5   4        4.77        6.14      1.44 o 
   9   5   4        0.25        0.14      1.87 o 
   0   6   4      195.61      201.32     15.35 o 
   1   6   4       42.11       41.92      1.47 o 
   2   6   4       40.36       44.71      1.14 o 
   3   6   4       33.36       24.01      5.83 o 
   4   6   4       45.29       50.12      1.58 o 
   5   6   4       60.20       56.46      5.29 o 
   6   6   4       17.47       20.23      1.26 o 
   7   6   4        9.54       10.15      1.16 o 
   8   6   4        0.55        1.31      1.40 o 
   1   7   4       40.85       44.63      1.01 o 
   2   7   4      105.43      102.11      1.62 o 
   3   7   4       37.02       36.51      3.40 o 
   4   7   4       19.76       20.19      2.22 o 
   5   7   4        3.59        2.98      1.16 o 
   6   7   4       16.65       15.36      1.58 o 
   7   7   4        4.34        4.84      1.52 o 
   8   7   4        2.63        2.96      1.35 o 
   0   8   4      130.74      111.41     10.78 o 
   1   8   4       54.07       52.49      1.86 o 
   2   8   4      109.90      105.05      2.39 o 
   3   8   4        3.00        3.25      1.25 o 
   4   8   4       15.79       18.04      4.41 o 
   5   8   4        0.12       -0.01      1.16 o 
   6   8   4        0.53        0.65      1.50 o 
   7   8   4        0.79        0.80      1.30 o 
   8   8   4       11.86       11.66      1.52 o 
   1   9   4       15.28       15.97      1.39 o 
   2   9   4       19.21       18.21      1.41 o 
   3   9   4       24.72       26.60      1.55 o 
   4   9   4       12.54       13.79      1.89 o 
   5   9   4        1.40        1.66      1.17 o 
   6   9   4       15.65       15.34      1.75 o 
   7   9   4        2.97        2.11      1.93 o 
   0  10   4       42.15       42.06      3.09 o 
   1  10   4      122.97      120.93      7.69 o 
   2  10   4       36.89       41.20      3.34 o 
   3  10   4        1.99        1.45      1.87 o 
   4  10   4       60.44       58.00      2.63 o 
   5  10   4        5.07        3.27      1.80 o 
   6  10   4       16.96       18.09      1.76 o 
   7  10   4        1.33        0.23      4.45 o 
   1  11   4       22.66       20.98      1.58 o 
   2  11   4        0.56        0.28      1.29 o 
   3  11   4        3.79        4.12      1.70 o 
   4  11   4        9.40        7.68      1.48 o 
   5  11   4        6.61        8.94      2.40 o 
   6  11   4        2.76        2.87      1.66 o 
   0  12   4        2.68        2.47      2.32 o 
   1  12   4        4.30        3.30      1.63 o 
   2  12   4        8.94       10.09      1.68 o 
   3  12   4       11.38       12.08      2.72 o 
   4  12   4        0.89        1.87      2.03 o 
   5  12   4        8.29       10.13      2.21 o 
   1  13   4        0.81        1.20      2.94 o 
   2  13   4        0.46        0.23      1.80 o 
   3  13   4        3.86        4.29      2.00 o 
   4  13   4        4.82        5.32      1.75 o 
   0  14   4        2.76        2.87      2.87 o 
   1  14   4        5.13        4.84      1.84 o 
   2  14   4        0.36        0.16      2.49 o 
   4   0   5       62.19       59.97      2.02 o 
   6   0   5       72.90       73.41      2.52 o 
   8   0   5        7.75        7.29      3.08 o 
   0   1   5      333.63      324.13      5.06 o 
   1   1   5      173.14      181.98     12.98 o 
   2   1   5       57.02       56.96      1.45 o 
   3   1   5       22.85       21.07      1.01 o 
   4   1   5       38.44       32.68      3.38 o 
   5   1   5       77.05       78.34      2.21 o 
   6   1   5        8.39        7.57      1.27 o 
   7   1   5        1.56        2.61      2.20 o 
   8   1   5        4.16        3.33      2.13 o 
   1   2   5       23.21       20.58      4.43 o 
   2   2   5        3.09        3.30      1.53 o 
   3   2   5       24.75       30.23      1.39 o 
   4   2   5       44.86       47.57      1.46 o 
   5   2   5       11.47        9.56      1.54 o 
   6   2   5        4.35        3.86      1.81 o 
   7   2   5        1.78        1.24      1.24 o 
   8   2   5        1.88        0.61      2.06 o 
   0   3   5       39.84       47.91      2.04 o 
   1   3   5      133.03      148.19      3.86 o 
   2   3   5       46.01       36.76     11.25 o 
   3   3   5        6.19        4.01      1.17 o 
   4   3   5        0.61        1.15      1.37 o 
   5   3   5       21.31       14.28      3.26 o 
   6   3   5       11.64       10.83      1.66 o 
   7   3   5        2.42        1.70      1.39 o 
   8   3   5        2.93        4.40      1.93 o 
   1   4   5        1.53        1.87      1.38 o 
   2   4   5       67.32       65.12     10.10 o 
   3   4   5       63.01       61.93      7.63 o 
   4   4   5       70.98       66.13      9.32 o 
   5   4   5        2.67        4.21      1.43 o 
   6   4   5        1.72        2.17      1.48 o 
   7   4   5        5.68        6.44      1.27 o 
   8   4   5        0.68        0.39      2.39 o 
   0   5   5      137.45      156.65     27.63 o 
   1   5   5       93.96       98.03      3.06 o 
   2   5   5       42.64       44.32      1.36 o 
   3   5   5       43.58       47.68      2.29 o 
   4   5   5       44.66       43.12      4.89 o 
   5   5   5       38.44       36.68      5.04 o 
   6   5   5        5.89        6.23      1.43 o 
   7   5   5        3.08        2.34      1.54 o 
   8   5   5        3.80        4.25      1.53 o 
   1   6   5       17.18       17.07      1.21 o 
   2   6   5        1.22        0.98      1.03 o 
   3   6   5       76.54       71.52      3.77 o 
   4   6   5       54.01       54.41      1.68 o 
   5   6   5        3.96        2.41      1.64 o 
   6   6   5       19.29       24.09      1.91 o 
   7   6   5        1.19        2.53      1.63 o 
   0   7   5       62.53       61.82      1.84 o 
   1   7   5        5.95        5.46      1.14 o 
   2   7   5       84.66       78.07      7.84 o 
   3   7   5       23.11       24.62      2.40 o 
   4   7   5        6.92        6.90      1.89 o 
   5   7   5        0.42       -0.31      1.39 o 
   6   7   5        5.92        5.19      1.59 o 
   7   7   5        4.58        5.25      1.86 o 
   1   8   5       15.46       15.15      1.14 o 
   2   8   5       17.53       17.23      1.18 o 
   3   8   5        7.19        6.75      1.51 o 
   4   8   5        2.39        1.54      1.40 o 
   5   8   5        5.70        5.80      1.39 o 
   6   8   5        1.33        1.19      1.46 o 
   7   8   5        0.08       -0.47      2.12 o 
   0   9   5       57.85       62.56      2.38 o 
   1   9   5       15.72       11.97      2.36 o 
   2   9   5       33.57       28.32     13.30 o 
   3   9   5        8.78        9.70      2.52 o 
   4   9   5       21.69       21.59      2.75 o 
   5   9   5       12.30       13.24      1.24 o 
   6   9   5        1.12        0.59      1.42 o 
   1  10   5       21.62       17.70      1.87 o 
   2  10   5        0.60        0.54      1.97 o 
   3  10   5        4.47        4.58      1.51 o 
   4  10   5        8.94        9.15      1.51 o 
   5  10   5        2.84        2.89      2.13 o 
   0  11   5        4.32        4.63      2.36 o 
   1  11   5       21.86       18.54      1.93 o 
   2  11   5        2.06        0.96      2.68 o 
   3  11   5       27.26       28.67      2.10 o 
   4  11   5        7.09        6.33      2.01 o 
   5  11   5        2.41        0.12      4.29 o 
   1  12   5        1.14        0.00      2.47 o 
   2  12   5        1.95        1.65      1.92 o 
   3  12   5        3.44        3.58      1.74 o 
   0  13   5        6.13        4.60      2.61 o 
   1  13   5        0.35       -0.62      2.34 o 
   2  13   5        0.16       -0.23      3.99 o 
   0   0   6       35.48       27.02      2.00 o 
   2   0   6      155.85      161.24      6.90 o 
   4   0   6       77.41       84.41      4.06 o 
   6   0   6        0.62        4.22      4.37 o 
   1   1   6        2.68        2.24      1.33 o 
   2   1   6       61.09       63.98      1.67 o 
   3   1   6       30.94       32.50      1.75 o 
   4   1   6        4.58        4.22      1.62 o 
   5   1   6        5.63        4.94      1.19 o 
   6   1   6        0.64        0.03      1.76 o 
   7   1   6        2.63        1.09      2.09 o 
   0   2   6      163.30      163.91      6.26 o 
   1   2   6       27.79       25.43      3.13 o 
   2   2   6      100.06      106.72     10.02 o 
   3   2   6       72.55       69.51      5.55 o 
   4   2   6        5.46        5.23      1.18 o 
   5   2   6        4.62        4.73      1.03 o 
   6   2   6        1.01        1.05      1.89 o 
   7   2   6        2.75        3.12      2.53 o 
   1   3   6        3.39        2.51      1.81 o 
   2   3   6       33.61       34.25      2.24 o 
   3   3   6       22.24       22.31      1.81 o 
   4   3   6        0.34        0.12      1.49 o 
   5   3   6        5.96        5.03      1.21 o 
   6   3   6        4.04        4.51      1.79 o 
   7   3   6        4.34        5.61      2.07 o 
   0   4   6      147.53      143.88     22.82 o 
   1   4   6       13.47       14.17      1.91 o 
   2   4   6       45.12       37.00      5.49 o 
   3   4   6       31.92       35.77      2.75 o 
   4   4   6       11.40       10.30      1.24 o 
   5   4   6        0.52        0.06      2.03 o 
   6   4   6        0.99       -0.16      1.97 o 
   7   4   6        1.35        1.65      2.38 o 
   1   5   6       30.15       30.32      1.52 o 
   2   5   6       36.97       35.62      1.28 o 
   3   5   6       60.64       64.30      6.21 o 
   4   5   6        0.56        1.02      1.01 o 
   5   5   6        4.33        4.95      1.58 o 
   6   5   6        2.34        3.48      1.57 o 
   7   5   6        1.50        4.29      4.60 o 
   0   6   6       24.55       24.36      2.23 o 
   1   6   6       75.78       82.07      4.22 o 
   2   6   6       12.57       11.79      1.96 o 
   3   6   6        2.96        1.93      1.34 o 
   4   6   6        7.14        6.29      1.31 o 
   5   6   6        6.90        5.96      1.69 o 
   6   6   6        3.82        3.91      2.13 o 
   1   7   6        9.30        8.65      1.20 o 
   2   7   6        9.47       12.35      2.42 o 
   3   7   6        4.52        3.93      1.21 o 
   4   7   6       15.15       15.23      2.66 o 
   5   7   6        5.45        6.27      2.37 o 
   6   7   6        2.83        4.48      1.99 o 
   0   8   6       37.55       36.04      3.87 o 
   1   8   6        1.94        0.51      1.72 o 
   2   8   6        7.38        9.54      2.18 o 
   3   8   6        0.29       -1.28      2.68 o 
   4   8   6       12.20       11.55      2.08 o 
   5   8   6        6.53        7.21      1.72 o 
   1   9   6        6.33        6.50      1.82 o 
   2   9   6        3.36        1.48      1.77 o 
   3   9   6       13.36       11.86      1.51 o 
   4   9   6        2.78        3.50      1.85 o 
   5   9   6        4.04        2.53      4.68 o 
   0  10   6       14.57       15.50      2.43 o 
   1  10   6        7.66        8.38      2.03 o 
   2  10   6       17.37       17.24      2.61 o 
   3  10   6       13.30       14.40      2.43 o 
   4  10   6        0.97       -1.61      4.37 o 
   1  11   6        3.10        3.65      2.66 o 
   2  11   6        0.21       -0.59      2.19 o 
   2   0   7       14.87       17.56      4.06 o 
   4   0   7        9.76       10.06      3.41 o 
   6   0   7        9.32       14.80      4.75 o 
   0   1   7      150.82      142.19      4.93 o 
   1   1   7        6.78        7.79      1.94 o 
   2   1   7        1.18        1.80      2.63 o 
   3   1   7        2.72       -0.21      1.74 o 
   4   1   7       12.17        9.53      1.45 o 
   5   1   7        0.95        3.32      2.78 o 
   6   1   7        3.37        3.23      2.23 o 
   1   2   7        1.04        2.55      2.15 o 
   2   2   7        8.96        7.38      1.68 o 
   3   2   7        4.33        3.55      1.94 o 
   4   2   7       11.69       10.39      1.91 o 
   5   2   7       11.51       12.12      2.46 o 
   6   2   7        2.51        2.06      2.54 o 
   0   3   7       40.71       37.87      3.07 o 
   1   3   7       26.27       26.18      2.08 o 
   2   3   7       28.52       29.33      2.90 o 
   3   3   7        1.85        2.38      1.59 o 
   4   3   7        2.13        1.22      1.60 o 
   5   3   7       25.97       22.73      5.13 o 
   1   4   7        2.48        5.01      1.67 o 
   2   4   7       30.88       29.42      2.11 o 
   3   4   7        0.87        0.07      1.40 o 
   4   4   7        7.80        6.02      2.38 o 
   5   4   7        2.73        2.14      2.71 o 
   0   5   7       31.30       34.46      2.87 o 
   1   5   7       28.18       24.22      4.03 o 
   2   5   7       15.33       15.83      1.65 o 
   3   5   7        6.86        6.50      1.81 o 
   4   5   7        1.68        1.57      1.85 o 
   5   5   7        8.51       10.80      2.21 o 
   1   6   7        4.03        5.55      1.58 o 
   2   6   7        1.33        1.99      1.56 o 
   3   6   7        7.69        6.43      1.59 o 
   4   6   7        9.75       12.17      2.29 o 
   0   7   7        2.27        2.03      2.14 o 
   1   7   7        4.10        3.99      1.68 o 
   2   7   7        1.42        0.10      1.75 o 
   3   7   7       16.90       10.60      4.13 o 
   4   7   7        3.53        2.48      2.10 o 
   1   8   7        0.41       -0.42      1.64 o 
   2   8   7        0.56       -0.28      1.98 o 
   3   8   7        5.01        4.39      1.59 o 
   0   9   7        5.63        3.94      3.08 o 
   1   9   7        1.34        2.29      1.60 o 
   0   0   8       17.58       15.34      4.22 o 
   2   0   8       28.62       27.11      3.27 o 
   1   1   8        1.02       -0.06      2.30 o 
   2   1   8        0.57        2.07      2.30 o 
   3   1   8        5.03        4.64      2.15 o 
   0   2   8        2.53        2.61      4.75 o 
   1   2   8        1.60        1.99      2.03 o 
   2   2   8       18.14       19.18      3.39 o 
   3   2   8        2.82        3.61      2.09 o 
   1   3   8        5.79        7.45      2.49 o 
   2   3   8        6.43        6.74      1.79 o 
   3   3   8        5.19        4.50      3.13 o 
   0   4   8       22.62       23.46      3.31 o 
   1   4   8        3.82        5.15      1.81 o 
   2   4   8        7.88        7.37      2.65 o 
   1   5   8        7.47        6.93      1.69 o 
                                                 
